# Supplementary material for: Substrate induced nanoscale resistance variation in epitaxial graphene
Source: Nat Commun. 2020 Jan 28;11:555. doi: 10.1038/s41467-019-14192-0 (PMC6987157; doi:10.1038/s41467-019-14192-0)
Supplement: Supplementary file 2 — Source Data [file 41467_2019_14192_MOESM2_ESM.xlsx]

## Sheet: Figure 2a
Figure 2a
	Sample 1					Sample 2
	Temperature [K]	Sheet resistance [Ohm]	Uncertainty [Ohm]	Termination		Temperature [K]	Sheet resistance [Ohm]	Uncertainty [Ohm]	Termination
	300	507	8	S3		300	561	8	S3
	300	523	8	S3		300	567	8	S3
	300	518	8	S3		300	558	8	S3
	300	531	8	S3		300	553	8	S3
	300	552	8	S3		300	544	8	S3
	300	565	8	S3		300	544	8	S3
	77	466	8	S3		300	544	8	S3
	77	476	8	S3		300	558	8	S3
	77	451	8	S3		300	536	8	S3
	77	456	8	S3		300	536	8	S3
	77	446	8	S3		300	539	8	S3
	77	471	8	S3		300	544	8	S3
	77	459	8	S3		300	561	8	S3
	77	471	8	S3		300	581	8	S3
	77	474	8	S3		300	544	8	S3
	77	478	8	S3		300	533	8	S3
	77	477	8	S3		300	558	8	S3
	8	468	8	S3		300	547	8	S3
	8	343	8	S3		300	547	8	S3
	8	429	8	S3		300	564	8	S3
	8	275	8	S3		300	570	8	S3
	8	281	8	S3		300	556	8	S3
	8	309	8	S3		300	471	8	S2
	8	294	8	S3		300	480	8	S2
	8	420	8	S3		300	451	8	S2
	8	417	8	S3		300	457	8	S2
	300	441	8	S2		300	485	8	S2
	300	432	8	S2		300	500	8	S2
	300	439	8	S2		300	455	8	S2
	300	451	8	S2		300	469	8	S2
	300	456	8	S2		300	491	8	S2
	300	461	8	S2		300	455	8	S2
	300	439	8	S2		300	466	8	S2
	300	428	8	S2		300	469	8	S2
	77	277	8	S2		300	466	8	S2
	77	378	8	S2
	77	309	8	S2
	77	273	8	S2
	77	304	8	S2
	77	356	8	S2
	77	316	8	S2
	8	303	8	S2
	8	245	8	S2
	8	340	8	S2
	8	199	8	S2
	8	212	8	S2
	8	259	8	S2
	8	164	8	S2
	8	255	8	S2
	8	256	8	S2

## Sheet: Figure 2b
Figure 2b
	single steps				double steps				triple steps
	Temperature [K]	Relative Change in the sheet resistance [%]	Uncertainty [%]		Temperature [K]	Relative Change in the sheet resistance [%]	Uncertainty [%]		Temperature [K]	Relative Change in the sheet resistance [%]	Uncertainty [%]
	8	32	2		8	43	2		8	0.6	1
	8	35	2		8	33	2		8	0.2	1
	77	45	2		8	28	2		77	0.5	1
	77	23	2		8	17	2		77	0.2	1
	77	37	2		8	56	2		300	1	1
	77	50	2		77	41	2		300	2	1
	77	28	2		77	37	2		300	0.5	1
	77	37	2		300	16	2		300	0.1	1
	300	14	2		300	16	2
	300	19	2		300	20	2
	300	16	2		300	17	2
	300	18	2		300	17	2
	300	14	2		300	15	2
	300	13	2		300	10	2
	300	7	2		300	17	2
	300	19	2		300	18	2
	300	11	2		300	19	2
	300	19	2
	300	19	2

## Sheet: Figure 3c
Figure 3c
	Step height [pm]	Step height deviation [pm]	rho_Low [Ohm]	rho_High [Ohm]	rho_High - rho_Low [Ohm]
	500	0	165	294	129
	481	-19	213	281	68
	496	-4	246	344	98
	482	-18	260	309	49
	507	7	304	465	161
	234	16	200	276	76
	270	-20	341	430	89
